# Supplementary material for: Sensory Attributes Driving Preference for Wild Rocket (Diplotaxis tenuifolia) Leaves Tasted as a Single Ingredient and as a Part of a Recipe
Source: Foods. 2024 May 28;13(11):1699. doi: 10.3390/foods13111699 (PMC11172029; doi:10.3390/foods13111699)
Supplement: Supplementary file 1 [file foods-13-01699-s001.zip]

Archive with 1 entries (1 files):
- foods-3018551-supplementary.pdf
